# Supplementary material for: Diurnal Glycemic Patterns during an 8-Week Open-Label Proof-of-Concept Trial of Empagliflozin in Type 1 Diabetes
Source: PLoS One. 2015 Nov 6;10(11):e0141085. doi: 10.1371/journal.pone.0141085 (PMC4636141; doi:10.1371/journal.pone.0141085)
Supplement: S2 File — (XLS) [file pone.0141085.s003.xls]

## Sheet: ATIRMA CGM
		AUC - Total 24 hours						AUC - Night						AUC - Day
		Total			Normalized			Total			Normalized			Total			Normalized
ID	ADMETH	Baseline	End-of-Treatment	Post-treatment	Baseline	End-of-Treatment	Post-treatment	Baseline	End-of-Treatment	Post-treatment	Baseline	End-of-Treatment	Post-treatment	Baseline	End-of-Treatment	Post-treatment	Baseline	End-of-Treatment	Post-treatment
1	1	3468.2	5246.75	4971.85	144.508	218.615	207.16	1066.78	1673.53	1432.15	133.348	209.192	179.019	2401.42	3573.22	3539.7	150.089	223.326	221.231
2	1	2757.6	3210.4	3626.65	114.9	133.767	151.11	870.49	1113.28	1207.74	108.811	139.16	150.968	1887.11	2097.12	2418.91	117.944	131.07	151.182
3	1	4802.65	3933.2	4553.7	200.11	163.883	189.738	1579.14	1267.59	1589.15	197.393	158.449	198.644	3223.51	2665.61	2964.55	201.469	166.601	185.284
4	1	3286.8	2852.5	3242.2	136.95	118.854	135.092	1058.77	849.13	990.49	132.346	106.142	123.811	2228.03	2003.37	2251.71	139.252	125.21	140.732
5	1	3370.6	3273.3	3906.65	140.442	136.388	162.777	1143.94	1086.88	1365.72	142.993	135.859	170.715	2226.66	2186.43	2540.93	139.166	136.652	158.808
6	1	4145.2	3295.45	3735.1	172.717	137.31	155.629	1303.46	901.07	1210.9	162.932	112.633	151.363	2841.74	2394.38	2524.2	177.609	149.649	157.763
7	1	3778.85	2831.4	3738.4	157.452	117.975	155.767	1209.37	932.02	1063.13	151.171	116.502	132.892	2569.48	1899.38	2675.27	160.593	118.711	167.204
8	1	5032.8	4724.35	3908.5	209.7	196.848	162.854	1792.78	1418.26	1138.99	224.098	177.282	142.374	3240.02	3306.09	2769.51	202.501	206.631	173.094
9	1	3995.8	4311.75	4537.9	166.492	179.656	189.079	1081.08	1512.73	1535.1	135.135	189.092	191.888	2914.72	2799.02	3002.8	182.17	174.939	187.675
10	1	3442.8	3443.6	3752.8	143.45	143.483	156.367	1179.22	1120.28	1303.03	147.402	140.035	162.878	2263.58	2323.32	2449.78	141.474	145.207	153.111
11	1	3067.55	3170.15	3367.25	127.815	132.09	140.302	1078.61	1003.12	1216.65	134.826	125.39	152.081	1988.94	2167.03	2150.6	124.309	135.44	134.413
12	1	2959.4	2869.3	2730.9	123.308	119.554	113.788	994.08	906.78	786.27	124.26	113.347	98.283	1965.32	1962.53	1944.63	122.832	122.658	121.54
13	1	3424.3	3082.4	4727.95	142.679	128.433	196.998	940.99	945.75	1469.16	117.624	118.219	183.645	2483.31	2136.65	3258.79	155.207	133.541	203.674
14	1	3159.8	3738	2978.6	131.658	155.75	124.108	1058.24	1367.66	1063.84	132.28	170.957	132.98	2101.56	2370.34	1914.76	131.347	148.146	119.672
15	1	3559.25	4105.35	3799.95	148.302	171.056	158.331	1087.93	1396.79	1184.78	135.992	174.599	148.098	2471.32	2708.56	2615.17	154.457	169.285	163.448
16	1	4015.45	3947.45	3853.45	167.31	164.477	160.56	1327.84	1260.7	1348.53	165.98	157.588	168.567	2687.61	2686.75	2504.92	167.976	167.922	156.557
17	1	5080.5	3915.95	5480.75	211.688	163.165	228.365	1688.13	1150.25	1815.92	211.017	143.781	226.99	3392.37	2765.7	3664.83	212.023	172.856	229.052
18	1	4382.45	3318.4	3914.7	182.602	138.267	163.113	1387	1000.36	1521.25	173.375	125.045	190.156	2995.45	2318.04	2393.45	187.216	144.878	149.591
19	1	3969.2	3770.95	3889.5	165.383	157.123	162.063	1299.4	1239.43	1140.03	162.425	154.928	142.503	2669.8	2531.53	2749.48	166.863	158.22	171.842
20	1	3496.1	3555.75		145.671	148.156		1035.77	871.82		129.471	108.977		2460.33	2683.93		153.771	167.746
21	1	3610.45	3629.45	3180.55	150.435	151.227	132.523	1122.6	1106.15	864.63	140.325	138.269	108.079	2487.85	2523.3	2315.92	155.491	157.706	144.745
22	1	3197.9	2843	3105.95	133.246	118.458	129.415	937.32	906.76	1089.45	117.165	113.345	136.181	2260.58	1936.24	2016.5	141.286	121.015	126.031
23	1	3830.45	4954.95	4816.9	159.602	206.456	200.704	1141.95	1583.8	1888.23	142.744	197.975	236.029	2688.5	3371.15	2928.67	168.031	210.697	183.042
24	1	4590.25	3937.9	4079.6	191.26	164.079	169.983	1691.93	1255.72	1250.85	211.492	156.965	156.356	2898.32	2682.18	2828.75	181.145	167.636	176.797
25	1	3930.65	3479.25	4576.55	163.777	144.969	190.69	1706.7	1230.87	1851.08	213.338	153.858	231.385	2223.95	2248.38	2725.47	138.997	140.524	170.342
26	1	3195.15	3184.15	3258.4	133.131	132.673	135.767	1182.24	1130.43	1181.85	147.78	141.304	147.731	2012.91	2053.72	2076.55	125.807	128.357	129.784
27	2	3869.15	3944.1	5422.85	161.215	164.338	225.952	1360.61	1381.72	1839.75	170.076	172.715	229.969	2508.54	2562.38	3583.1	156.784	160.149	223.944
28	2	3378.95	3181.05	3778.6	140.79	132.544	157.442	1066.98	893.55	1313.23	133.373	111.694	164.154	2311.97	2287.5	2465.37	144.498	142.969	154.085
29	2	3904.6	3875.35	4695.55	162.692	161.473	195.648	1730.03	1269.87	1214.85	216.253	158.733	151.856	2174.58	2605.48	3480.7	135.911	162.843	217.544
30	2	3850.85	3013	3738.25	160.452	125.542	155.76	1229.88	1137.3	1406.7	153.735	142.163	175.838	2620.97	1875.7	2331.55	163.81	117.231	145.722
31	2	4569.4	3996.45	4920.5	190.392	166.519	205.021	1811.22	1252.08	1961.23	226.402	156.51	245.153	2758.18	2744.37	2959.28	172.386	171.523	184.955
32	2	3937.55	3116.7	3583.8	164.065	129.863	149.325	1551.44	927.23	975.22	193.93	115.904	121.902	2386.11	2189.47	2608.58	149.132	136.842	163.036
33	2	3227.6	2356.3	2755.6	134.483	98.179	114.817	1108.62	846.1	902.77	138.577	105.763	112.846	2118.98	1510.2	1852.83	132.436	94.388	115.802
34	2	4057.8	5925.55	4736.75	169.075	246.898	197.365	1084.29	1986.03	1788.91	135.536	248.253	223.614	2973.51	3939.53	2947.84	185.844	246.22	184.24
35	2	3129.35	3055.55	3618.9	130.39	127.315	150.788	1044.02	955.33	1288.45	130.502	119.417	161.056	2085.33	2100.22	2330.45	130.333	131.264	145.653
36	2	2694.55	3038.5	2970.4	112.273	126.604	123.767	568.45	654.28	755.48	71.056	81.785	94.435	2126.1	2384.22	2214.92	132.881	149.014	138.432
37	2	2486.75	2813.6	3419.5	103.615	117.233	142.479	772.67	836.33	1228.8	96.583	104.542	153.6	1714.08	1977.27	2190.7	107.13	123.579	136.919
38	2	3476.5	3035.35	4071.25	144.854	126.473	169.635	903.82	705.48	874.35	112.977	88.185	109.294	2572.68	2329.87	3196.9	160.793	145.617	199.806
39	2	3694	3514.3	4220.1	153.917	146.429	175.838	1213.3	1197.61	1364.88	151.663	149.701	170.61	2480.7	2316.69	2855.22	155.044	144.793	178.451
